# Supplementary material for: Whole-exome sequencing identifies distinct genomic aberrations in eccrine porocarcinomas and poromas
Source: Orphanet J Rare Dis. 2025 Feb 13;20:70. doi: 10.1186/s13023-025-03586-7 (PMC11823087; doi:10.1186/s13023-025-03586-7)
Supplement: Supplementary file 3 — Additional file 3. A list of statistically significant terms in each database, p-values, and the genes associated with each term [file 13023_2025_3586_MOESM3_ESM.xlsx]

## Sheet: Title and captions
Additional file 3 Statistically significant pathway terms
Abbreviations in the table titles
EPC: genes mutated only in EPCs
EP: genes mutated only in EPs

## Sheet: EPC WikiPathway
EPC WikiPathway
Term	P-value	Adjusted P-value	Genes
Vitamin A And Carotenoid Metabolism WP716	7.812701588013005E-4	0.0932415863194107	ALDH1A3;DGAT1;BCO1
Integrin Mediated Cell Adhesion WP185	8.673635936689367E-4	0.0932415863194107	MAP2K1;ITGB4;CAPN10;CAPN3
Focal Adhesion WP306	0.0015155273303906114	0.10861279201132716	COMP;PDGFRB;MAP2K1;ITGB4;TNK2
Congenital Generalized Lipodystrophy WP5101	0.002552851320063413	0.12234906640991443	DGAT1;ITGB4
Fatty Acid Biosynthesis WP357	0.0038125656163165316	0.12234906640991443	ACLY;ACSS2
Alzheimer 39 S Disease And miRNA Effects WP2059	0.004788343677102684	0.12234906640991443	MAP2K1;TUBA3D;KIF5A;PSMC2;ATP2A2
Alzheimer 39 S Disease WP5124	0.004788343677102684	0.12234906640991443	MAP2K1;TUBA3D;KIF5A;PSMC2;ATP2A2
DNA IR Damage And Cellular Response Via ATR WP4016	0.004817142031573357	0.12234906640991443	UPF1;PRKDC;PML
Lipid Metabolism Pathway WP3965	0.006574607345419787	0.12234906640991443	ACLY;ACSS2
PDGFR Beta Pathway WP3972	0.006574607345419787	0.12234906640991443	PDGFRB;MAP2K1
miRNA Regulation Of Prostate Cancer Signaling Pathways WP3981	0.007489271172556954	0.12234906640991443	PDGFRB;MAP2K1
Ethanol Effects On Histone Modifications WP3996	0.007489271172556954	0.12234906640991443	ALDH1A3;ACSS2
Ras Signaling WP4223	0.007552553102765416	0.12234906640991443	PDGFRB;MAP2K1;PLA2G6;ETS2
Endothelin Pathways WP2197	0.007966915952273498	0.12234906640991443	MAP2K1;ATP2A2
Complement System In Neuronal Development And Plasticity WP5090	0.010106303265558642	0.1448570134730072	ATP8B2;SCRIB;ATP10A
PDGF Pathway WP2526	0.01226004460412224	0.1647443493678926	PDGFRB;MAP2K1
22Q11 2 Copy Number Variation Syndrome WP4657	0.013490598556596197	0.17061639350989308	TBX1;NCOR1;TXNRD2
Phosphoinositides Metabolism WP4971	0.01804037844804382	0.18310861298222827	PIKFYVE;PLCH2
TGF Beta Signaling Pathway WP366	0.01816295480555414	0.18310861298222827	MAP2K1;ITGB4;PML
Netrin UNC5B Signaling Pathway WP4747	0.020177570190726225	0.18310861298222827	MAP2K1;ITGB4
NRP1 Triggered Signaling Pathways In Pancreatic Cancer WP5144	0.020912421231196885	0.18310861298222827	MAP2K1;PECAM1
Pathogenic Escherichia Coli Infection WP2272	0.022415178341541987	0.18310861298222827	TUBA3D;EZR
DNA IR Double Strand Breaks And Cellular Response Via ATM WP3959	0.022415178341541987	0.18310861298222827	UPF1;PRKDC
Mesodermal Commitment Pathway WP2857	0.023210981136837137	0.18310861298222827	TRIM71;TBX1;ATP8B2
Thyroid Stimulating Hormone TSH Signaling Pathway WP2032	0.02475040968137349	0.18310861298222827	MAP2K1;SCRIB
Fluoroacetic Acid Toxicity WP4966	0.0249397922961005	0.18310861298222827	ACSS2
Let 7 Inhibition Of ES Cell Reprogramming WP3299	0.0249397922961005	0.18310861298222827	TRIM71
MED And Pseudoachondroplasia Genes WP4789	0.0249397922961005	0.18310861298222827	COMP
Regulation Of Actin Cytoskeleton WP51	0.025335355902461165	0.18310861298222827	PDGFRB;MAP2K1;EZR
Markers Of Kidney Cell Lineage WP5236	0.025550039020776037	0.18310861298222827	PDGFRB;PECAM1
Pathways Affected In Adenoid Cystic Carcinoma WP3651	0.030563632173713447	0.18931184239826537	NCOR1;PRKDC
AGE RAGE Pathway WP2324	0.03143428596438268	0.18931184239826537	MAP2K1;EZR
Physico Chemical Features And Toxicity Associated Pathways WP3680	0.03143428596438268	0.18931184239826537	MAP2K1;DAAM1
FTO Obesity Variant Mechanism WP3407	0.03311572207601827	0.18931184239826537	TBX1
Cytosine Methylation WP3585	0.03311572207601827	0.18931184239826537	DNMT1
miRNA Regulation Of DNA Damage Response WP1530	0.03410441590906796	0.18931184239826537	PRKDC;PML
DNA Damage Response WP707	0.03410441590906796	0.18931184239826537	PRKDC;PML
Parkin Ubiquitin Proteasomal System Pathway WP2359	0.03593203198118014	0.18931184239826537	TUBA3D;PSMC2
Cholesterol Metabolism WP5304	0.03685981871554976	0.18931184239826537	DGAT1;NPC1
Ethanol Metabolism Production Of ROS By CYP2E1 WP4269	0.03717824887622458	0.18931184239826537	MAP2K1
MECP2 And Associated Rett Syndrome WP3584	0.0377968014751466	0.18931184239826537	NCOR1;HNRNPF
Focal Adhesion PI3K Akt mTOR Signaling Pathway WP3932	0.038402548568838575	0.18931184239826537	COMP;PDGFRB;MAP2K1;ITGB4
Arrhythmogenic Right Ventricular Cardiomyopathy WP2118	0.038742888676854305	0.18931184239826537	ITGB4;ATP2A2
Burn Wound Healing WP5055	0.038742888676854305	0.18931184239826537	PDGFRB;PECAM1
Trans Sulfuration Pathway WP2333	0.04122390942081947	0.19267696794513448	DNMT1
Non Homologous End Joining WP438	0.04122390942081947	0.19267696794513448	PRKDC
Glioblastoma Signaling Pathways WP2261	0.046628549503466524	0.20025584137171698	PDGFRB;MAP2K1
A Network Map Of Macrophage Stimulating Protein MSP Signaling WP5353	0.046628549503466524	0.20025584137171698	PDGFRB;MAP2K1
EGFR Tyrosine Kinase Inhibitor Resistance WP4806	0.04868477460701746	0.20025584137171698	PDGFRB;MAP2K1
PtdIns 4 5 P2 In Cytokinesis Pathway WP5199	0.049264907729901206	0.20025584137171698	EZR
Clear Cell Renal Cell Carcinoma Pathways WP4018	0.049725132724055994	0.20025584137171698	PDGFRB;ACLY

## Sheet: EPC KEGG
EPC KEGG
Term	P-value	Adjusted P-value	Genes
Transcriptional misregulation in cancer	0.001293923047887993	0.11311594676079074	NCOR1;SLC45A3;TAF15;EWSR1;PML
MicroRNAs in cancer	0.0019505201670179141	0.11311594676079074	TRIM71;PDGFRB;MAP2K1;DNMT1;SLC45A3;EZR
Regulation of actin cytoskeleton	0.002257516615221331	0.11311594676079074	PDGFRB;MAP2K1;PIKFYVE;ITGB4;EZR
Retinol metabolism	0.002942286284866666	0.11311594676079074	ALDH1A3;DGAT1;BCO1
Phospholipase D signaling pathway	0.003512917601266793	0.11311594676079074	PDGFRB;CYTH2;MAP2K1;RAPGEF3
Gap junction	0.006066892682017483	0.1627949536341358	PDGFRB;MAP2K1;TUBA3D
Pathogenic Escherichia coli infection	0.009547362995081311	0.1954174856669846	ARHGEF11;CYTH2;TUBA3D;EZR
Focal adhesion	0.010223815684022936	0.1954174856669846	COMP;PDGFRB;MAP2K1;ITGB4
Leukocyte transendothelial migration	0.01229954311583523	0.1954174856669846	PECAM1;EZR;RAPGEF3
Human papillomavirus infection	0.012831613264285587	0.1954174856669846	COMP;PDGFRB;MAP2K1;ITGB4;SCRIB
Thyroid hormone signaling pathway	0.014425628857627559	0.1954174856669846	MAP2K1;NCOR1;ATP2A2
Pathways of neurodegeneration	0.014895678720875098	0.1954174856669846	MAP2K1;TUBA3D;DNAH17;KIF5A;PSMC2;ATP2A2
Ras signaling pathway	0.016532405831630247	0.1954174856669846	PDGFRB;MAP2K1;PLA2G6;ETS2
Vascular smooth muscle contraction	0.018526920447168364	0.1954174856669846	ARHGEF11;MAP2K1;PLA2G6
Malaria	0.018741443695737853	0.1954174856669846	COMP;PECAM1
Alzheimer disease	0.019609202887654057	0.1954174856669846	MAP2K1;TUBA3D;KIF5A;PSMC2;ATP2A2
Salmonella infection	0.020839358468170147	0.1954174856669846	CYTH2;MAP2K1;TUBA3D;KIF5A
Apoptosis	0.021985126431671935	0.1954174856669846	MAP2K1;TUBA3D;BIRC6
Hedgehog signaling pathway	0.023182878175808205	0.1954174856669846	KIF7;MEGF8
Pathways in cancer	0.02427546405801051	0.1954174856669846	ARHGEF11;PDGFRB;MAP2K1;TXNRD2;KIF7;PML
Phagosome	0.0262135373034144	0.2009704526595104	COMP;TUBA3D;PIKFYVE
Acute myeloid leukemia	0.03231469787662022	0.20768820121571377	MAP2K1;PML
Long-term potentiation	0.03231469787662022	0.20768820121571377	MAP2K1;RAPGEF3
Riboflavin metabolism	0.03311572207601827	0.20768820121571377	FLAD1
Tight junction	0.03433116436277443	0.20768820121571377	TUBA3D;SCRIB;EZR
Central carbon metabolism in cancer	0.035013533450851286	0.20768820121571377	PDGFRB;MAP2K1
Melanoma	0.03685981871554976	0.20768820121571377	PDGFRB;MAP2K1
Non-small cell lung cancer	0.03685981871554976	0.20768820121571377	MAP2K1;KIF5A
Inositol phosphate metabolism	0.0377968014751466	0.20768820121571377	PIKFYVE;PLCH2
Glioma	0.039697989329775	0.20768820121571377	PDGFRB;MAP2K1
Huntington disease	0.039989653650230605	0.20768820121571377	TUBA3D;DNAH17;KIF5A;PSMC2
Arrhythmogenic right ventricular cardiomyopathy	0.041634869936591684	0.2094754393684769	ITGB4;ATP2A2

## Sheet: EPC BioPlanet
EPC BioPlanet
Term	P-value	Adjusted P-value	Genes
Axon guidance	4.3553914739453243E-4	0.09401196290991816	ARHGEF11;SPTBN4;MAP2K1;PLXND1;EPHA8;KIF4B;EZR
Ion transport by P-type ATPases	4.6168069209550543E-4	0.09401196290991816	ATP8B2;ATP2A2;ATP10A
L1CAM interactions	6.623917204297982E-4	0.09401196290991816	SPTBN4;MAP2K1;KIF4B;EZR
Integrin-mediated cell adhesion	8.356618925326059E-4	0.09401196290991816	MAP2K1;ITGB4;CAPN10;CAPN3
Developmental biology	0.0019347762203373161	0.1479286652719452	ARHGEF11;SPTBN4;MAP2K1;NCOR1;PLXND1;KIF4B;EZR
Ion channel transport	0.0021579633736902594	0.1479286652719452	ATP8B2;ATP2A2;ATP10A
Actin cytoskeleton regulation	0.0026381437319520913	0.1479286652719452	PDGFRB;MAP2K1;PIKFYVE;ITGB4;EZR
Focal adhesion	0.0030076855364787763	0.1479286652719452	COMP;PDGFRB;MAP2K1;ITGB4;TNK2
Integrin signaling pathway	0.0041414744602510985	0.1479286652719452	MAP2K1;CAPN10;TNK2;CAPN3
Mitochondrial pathway of apoptosis: caspases	0.004179942373133494	0.1479286652719452	CAPN10;CAPN3;BIRC6
Dorso-ventral axis formation	0.004530563102069862	0.1479286652719452	MAP2K1;ETS2
Fatty acid biosynthesis	0.004911156471016197	0.1479286652719452	ACLY;ACSS2
Differentiation pathway in PC12 cells	0.005331482717086496	0.1479286652719452	MAP2K1;PLCH2;RAPGEF3
Integrin cell surface interactions	0.005509979953785306	0.1479286652719452	ITGB4;PECAM1;RAPGEF3
Proteins and DNA sequences in cardicac structures	0.005714911952565837	0.1479286652719452	TBX1;ATP2A2
Kinesins	0.005714911952565837	0.1479286652719452	KIF4B;KIF5A
Mammalian calpain regulation of cell motility	0.005714911952565837	0.1479286652719452	MAP2K1;EZR
Recycling pathway of cell adhesion molecule L1	0.006137828161140052	0.1479286652719452	KIF4B;EZR
Gap junction pathway	0.0064562020171519425	0.1479286652719452	PDGFRB;MAP2K1;TUBA3D
BARD1 signaling events	0.006574607345419787	0.1479286652719452	PRKDC;EWSR1
Triglyceride biosynthesis	0.011109725682823321	0.23461149015129765	ACLY;DGAT1
Vitamin A and carotenoid metabolism	0.011678599140266147	0.23461149015129765	ALDH1A3;BCO1
Vascular smooth muscle contraction	0.012887144818387137	0.23461149015129765	ARHGEF11;MAP2K1;PLA2G6
Leukocyte transendothelial migration	0.01318688639424874	0.23461149015129765	PECAM1;EZR;RAPGEF3
Beta-3 integrin cell surface interactions	0.014078686418853214	0.23461149015129765	PDGFRB;PECAM1
Syndecan 1 pathway	0.016006450025364532	0.23461149015129765	COL16A1;COL14A1
Metabolism	0.0168454620142693	0.23461149015129765	DNMT1;ACSS2;DGAT1;PLA2G6;ACLY;ALDH1A3;PIKFYVE;NCOR1;CHSY1;FLAD1;POLD1;MAN1C1;BCO1
Lipid and lipoprotein metabolism	0.016950521572935553	0.23461149015129765	ACLY;PIKFYVE;NCOR1;DGAT1;PLA2G6;BCO1
Malaria	0.019453876089717104	0.23461149015129765	COMP;PECAM1
Acyl chain remodeling of diacylglycerol and triacylglycerol	0.020826250088929816	0.23461149015129765	DGAT1
ERK activation	0.020826250088929816	0.23461149015129765	MAP2K1
N-glycan trimming and elongation in the cis-Golgi	0.020826250088929816	0.23461149015129765	MAN1C1
Nifedipine activity	0.020826250088929816	0.23461149015129765	MAP2K1
TAp63 pathway	0.022415178341541987	0.23461149015129765	ITGB4;PML
Pathogenic Escherichia coli infection	0.023961322452975796	0.23461149015129765	TUBA3D;EZR
Acute myeloid leukemia	0.023961322452975796	0.23461149015129765	MAP2K1;PML
SHP2 signaling	0.023961322452975796	0.23461149015129765	PDGFRB;MAP2K1
Keratinocyte differentiation	0.023961322452975796	0.23461149015129765	MAP2K1;ETS2
FSH regulation of apoptosis	0.024860461363924086	0.23461149015129765	ALDH1A3;MAP2K1;ATP2A2;EZR
Acyl chain remodeling of cardiolipin	0.0249397922961005	0.23461149015129765	PLA2G6
PDGF genes and receptors	0.0249397922961005	0.23461149015129765	PDGFRB
PIK3C1/B pathway	0.0249397922961005	0.23461149015129765	MAP2K1
Phagosome	0.027107948095575533	0.23461149015129765	COMP;TUBA3D;PIKFYVE
Signaling events mediated by focal adhesion kinase	0.028011180787951815	0.23461149015129765	ARHGEF11;MAP2K1
Vitamin A uptake in enterocytes	0.029036259723484923	0.23461149015129765	BCO1
MEK activation	0.029036259723484923	0.23461149015129765	MAP2K1
Angiotensin II-stimulated signaling through G-proteins and beta-arrestin	0.029702832326102352	0.23461149015129765	MAP2K1;PLCH2
Collagen biosynthesis and modifying enzymes	0.029702832326102352	0.23461149015129765	COL16A1;COL14A1
Validated nuclear estrogen receptor alpha network	0.029702832326102352	0.23461149015129765	NCOR1;GREB1
MAPK cascade role in angiogenesis	0.029702832326102352	0.23461149015129765	MAP2K1;PLXND1
Retinol metabolism	0.030563632173713447	0.23461149015129765	DGAT1;BCO1
Glioma	0.030563632173713447	0.23461149015129765	PDGFRB;MAP2K1
Semaphorin interactions	0.03143428596438268	0.23461149015129765	ARHGEF11;PLXND1
Thyroid-stimulating hormone signaling pathway	0.03143428596438268	0.23461149015129765	MAP2K1;SCRIB
cAMP cell motility pathway inferred from amoeba model	0.03231469787662022	0.23461149015129765	MAP2K1;PLCH2
Shuttle for transfer of acetyl groups from mitochondria to the cytosol	0.03311572207601827	0.23461149015129765	ACLY
ChREBP activates metabolic gene expression	0.03311572207601827	0.23461149015129765	ACLY
NFAT involvement in hypertrophy of the heart	0.03410441590906796	0.23461149015129765	MAP2K1;ATP2A2
Long-term depression	0.035013533450851286	0.23461149015129765	MAP2K1;PLA2G6
Long-term potentiation	0.035013533450851286	0.23461149015129765	MAP2K1;RAPGEF3
NCAM signaling for neurite out-growth	0.035013533450851286	0.23461149015129765	SPTBN4;MAP2K1
Melanoma	0.03593203198118014	0.23461149015129765	PDGFRB;MAP2K1
Mitochondrial pathway of apoptosis: multidomain Bcl-2 family	0.03593203198118014	0.23461149015129765	CAPN10;CAPN3
Fatty acid, triacylglycerol, and ketone body metabolism	0.036409866915990484	0.23461149015129765	ACLY;NCOR1;DGAT1
Type I hemidesmosome assembly	0.03717824887622458	0.23461149015129765	ITGB4
Myc repressed pathway	0.0377968014751466	0.23461149015129765	PDGFRB;ITGB4
Integrins in angiogenesis	0.038742888676854305	0.23461149015129765	COL16A1;COL14A1
Arrhythmogenic right ventricular cardiomyopathy (ARVC)	0.039697989329775	0.23461149015129765	ITGB4;ATP2A2
Glycolysis and gluconeogenesis	0.039697989329775	0.23461149015129765	ALDH1A3;ACSS2
VEGF signaling pathway	0.040662013023516644	0.23461149015129765	MAP2K1;PLA2G6
Reduction of cytosolic calcium levels	0.04122390942081947	0.23461149015129765	ATP2A2
Splicing regulation through Sam68	0.04122390942081947	0.23461149015129765	MAP2K1
Ethanol oxidation	0.04122390942081947	0.23461149015129765	ACSS2
PIP biosynthesis at the late endosome membrane	0.04122390942081947	0.23461149015129765	PIKFYVE
Fc epsilon receptor I signaling pathway	0.04360672703449531	0.23461149015129765	MAP2K1;PLA2G6
Cystic fibrosis transmembrane conductance regulator (CFTR) and beta 2 adrenergic receptor (b2AR) pathway	0.0452527727730833	0.23461149015129765	EZR
Integrin beta-4 pathway	0.0452527727730833	0.23461149015129765	ITGB4
Monocyte and its surface molecules	0.0452527727730833	0.23461149015129765	PECAM1
Osteopontin signaling	0.0452527727730833	0.23461149015129765	MAP2K1
Platelet homeostasis	0.046628549503466524	0.23461149015129765	PECAM1;ATP2A2
Hemostasis pathway	0.04713808447122388	0.23461149015129765	KIF4B;KIF5A;PECAM1;ATP2A2;RAPGEF3
ECM-receptor interaction	0.04868477460701746	0.23461149015129765	COMP;ITGB4
Phospholipase C epsilon pathway	0.049264907729901206	0.23461149015129765	RAPGEF3
Platelet endothelial cell adhesion molecule 1 (PECAM1) interactions	0.049264907729901206	0.23461149015129765	PECAM1
C-Myb transcription factor network	0.049725132724055994	0.23461149015129765	NCOR1;ETS2

## Sheet: EPC Reactome
EPC Reactome
Term	P-value	Adjusted P-value	Genes
Extracellular Matrix Organization R-HSA-1474244	3.053340896181574E-5	0.014014834713473425	COMP;COL16A1;COL14A1;ITGB4;CAPN10;PECAM1;CAPN3;ADAMTS9
Degradation Of Extracellular Matrix R-HSA-1474228	9.611779645525344E-5	0.022059034286480664	COL16A1;COL14A1;CAPN10;CAPN3;ADAMTS9
L1CAM Interactions R-HSA-373760	8.047871293697965E-4	0.09901201929697943	SPTBN4;MAP2K1;KIF4B;EZR
Intra-Golgi And Retrograde Golgi-to-ER Traffic R-HSA-6811442	9.953675758627512E-4	0.09901201929697943	CYTH2;KIF4B;KIF5A;MAN1C1;PLA2G6
IRF3-mediated Induction Of Type I IFN R-HSA-3270619	0.0013193116016079933	0.09901201929697943	PRKDC;DDX41
Ion Transport By P-type ATPases R-HSA-936837	0.0014389155203574627	0.09901201929697943	ATP8B2;ATP2A2;ATP10A
Axon Guidance R-HSA-422475	0.001509987222394022	0.09901201929697943	ARHGEF11;SPTBN4;MAP2K1;PLXND1;EPHA8;KIF4B;PSMC2;EZR
STING Mediated Induction Of Host Immune Responses R-HSA-1834941	0.0020131762554888555	0.10457112646089149	PRKDC;DDX41
Nervous System Development R-HSA-9675108	0.002050414244331206	0.10457112646089149	ARHGEF11;SPTBN4;MAP2K1;PLXND1;EPHA8;KIF4B;PSMC2;EZR
Integrin Cell Surface Interactions R-HSA-216083	0.002702767860978328	0.12405704481890525	COMP;COL16A1;PECAM1
PCP/CE Pathway R-HSA-4086400	0.006066892682017483	0.22795359429790318	DAAM1;PSMC2;SCRIB
Recycling Pathway Of L1 R-HSA-437239	0.006137828161140052	0.22795359429790318	KIF4B;EZR
Collagen Formation R-HSA-1474290	0.0064562020171519425	0.22795359429790318	COL16A1;COL14A1;ITGB4
Defective B3GALTL Causes PpS R-HSA-5083635	0.010553537954379605	0.28131530166051294	ADAMTS17;ADAMTS9
Signaling By NOTCH R-HSA-157118	0.010573409980657367	0.28131530166051294	NCOR1;PLXND1;PSMC2;ATP2A2
O-glycosylation Of TSR Domain-Containing Proteins R-HSA-5173214	0.011109725682823321	0.28131530166051294	ADAMTS17;ADAMTS9
Golgi-to-ER Retrograde Transport R-HSA-8856688	0.011727729670945888	0.28131530166051294	KIF4B;KIF5A;PLA2G6
Collagen Degradation R-HSA-1442490	0.01226004460412224	0.28131530166051294	COL16A1;COL14A1
Intra-Golgi Traffic R-HSA-6811438	0.013460200196058736	0.28131530166051294	CYTH2;MAN1C1
Kinesins R-HSA-983189	0.013460200196058736	0.28131530166051294	KIF4B;KIF5A
RND2 GTPase Cycle R-HSA-9696270	0.014078686418853214	0.28131530166051294	PLXND1;SCRIB
Developmental Biology R-HSA-1266738	0.014277712849927134	0.28131530166051294	ARHGEF11;SPTBN4;MAP2K1;NCOR1;PLXND1;EPHA8;KIF4B;PSMC2;EZR;PML
Immune System R-HSA-168256	0.014679709565166227	0.28131530166051294	TRIM71;MAP2K1;DGAT1;PRKDC;DDX41;PLA2G6;PML;ACLY;PIKFYVE;KIF4B;HNRNPF;KIF5A;PSMC2;PECAM1;RAPGEF3
Collagen Chain Trimerization R-HSA-8948216	0.014709296818850349	0.28131530166051294	COL16A1;COL14A1
Transcriptional Activation Of Mitochondrial Biogenesis R-HSA-2151201	0.020177570190726225	0.3043178122712227	NCOR1;ACSS2
N-glycan Trimming And Elongation In cis-Golgi R-HSA-964739	0.020826250088929816	0.3043178122712227	MAN1C1
Beta-catenin Independent WNT Signaling R-HSA-3858494	0.021985126431671935	0.3043178122712227	DAAM1;PSMC2;SCRIB
Diseases Of Glycosylation R-HSA-3781865	0.022389679912742284	0.3043178122712227	CHSY1;ADAMTS17;ADAMTS9
CDC42 GTPase Cycle R-HSA-9013148	0.02490235535110867	0.3043178122712227	ARHGEF11;DAAM1;SCRIB
Acyl Chain Remodeling Of CL R-HSA-1482798	0.0249397922961005	0.3043178122712227	PLA2G6
Negative Feedback Regulation Of MAPK Pathway R-HSA-5674499	0.0249397922961005	0.3043178122712227	MAP2K1
Signal Transduction R-HSA-162582	0.026008040500988046	0.3043178122712227	ARHGEF11;PDGFRB;SPTBN4;MAP2K1;PLXND1;GREB1;ATP2A2;SCRIB;KIF7;PML;ALDH1A3;NCOR1;DAAM1;HNRNPF;KIF5A;PSMC2;RAPGEF3
RAF/MAP Kinase Cascade R-HSA-5673001	0.027355061766524014	0.3043178122712227	PDGFRB;SPTBN4;MAP2K1;PSMC2
Asymmetric Localization Of PCP Proteins R-HSA-4608870	0.028011180787951815	0.3043178122712227	PSMC2;SCRIB
Cytosolic Sensors Of Pathogen-Associated DNA R-HSA-1834949	0.02885198284697323	0.3043178122712227	PRKDC;DDX41
Acyl Chain Remodeling Of DAG And TAG R-HSA-1482883	0.029036259723484923	0.3043178122712227	DGAT1
ChREBP Activates Metabolic Gene Expression R-HSA-163765	0.029036259723484923	0.3043178122712227	ACLY
Vitamin B2 (Riboflavin) Metabolism R-HSA-196843	0.029036259723484923	0.3043178122712227	FLAD1
Loss Of MECP2 Binding Ability To NCoR/SMRT Complex R-HSA-9022537	0.029036259723484923	0.3043178122712227	NCOR1
MAPK1/MAPK3 Signaling R-HSA-5684996	0.029321183708369104	0.3043178122712227	PDGFRB;SPTBN4;MAP2K1;PSMC2
Innate Immune System R-HSA-168249	0.029397642361457532	0.3043178122712227	ACLY;MAP2K1;PIKFYVE;DGAT1;PRKDC;PSMC2;PECAM1;DDX41;PLA2G6
Post-translational Protein Modification R-HSA-597592	0.029643061562726846	0.3043178122712227	SPTBN4;DNMT1;TUBA3D;PRKDC;ADAMTS17;PSMC2;MAN1C1;DCAF8;INO80;ADAMTS9;PML
Semaphorin Interactions R-HSA-373755	0.029702832326102352	0.3043178122712227	ARHGEF11;PLXND1
Collagen Biosynthesis And Modifying Enzymes R-HSA-1650814	0.03231469787662022	0.3043178122712227	COL16A1;COL14A1
Diseases Of Signal Transduction By Growth Factor Receptors And Second Messengers R-HSA-5663202	0.03304023891200116	0.3043178122712227	PDGFRB;MAP2K1;NCOR1;PSMC2;BIRC6
Defective CHSY1 Causes TPBS R-HSA-3595177	0.03311572207601827	0.3043178122712227	CHSY1
RHOB GTPase Cycle R-HSA-9013026	0.03410441590906796	0.3043178122712227	ARHGEF11;DAAM1
Diseases Associated With O-glycosylation Of Proteins R-HSA-3906995	0.03410441590906796	0.3043178122712227	ADAMTS17;ADAMTS9
Hemostasis R-HSA-109582	0.03421501756910573	0.3043178122712227	PIKFYVE;KIF4B;KIF5A;PECAM1;ATP2A2;RAPGEF3
Regulation Of RUNX2 Expression And Activity R-HSA-8939902	0.03685981871554976	0.3043178122712227	MSX2;PSMC2
Regulation Of PTEN Localization R-HSA-8948747	0.03717824887622458	0.3043178122712227	PML
Type I Hemidesmosome Assembly R-HSA-446107	0.03717824887622458	0.3043178122712227	ITGB4
NR1H2 And NR1H3 Regulate Gene Expression To Control Bile Acid Homeostasis R-HSA-9623433	0.03717824887622458	0.3043178122712227	NCOR1
Ion Channel Transport R-HSA-983712	0.0374730930797182	0.3043178122712227	ATP8B2;ATP2A2;ATP10A
RHOC GTPase Cycle R-HSA-9013106	0.0377968014751466	0.3043178122712227	ARHGEF11;DAAM1
Membrane Trafficking R-HSA-199991	0.040188610974538214	0.3043178122712227	SPTBN4;CYTH2;KIF4B;KIF5A;MAN1C1;PLA2G6
RHO GTPases Activate KTN1 R-HSA-5625970	0.04122390942081947	0.3043178122712227	KIF5A
mRNA Editing R-HSA-75072	0.04122390942081947	0.3043178122712227	ADARB1
MAPK3 (ERK1) Activation R-HSA-110056	0.04122390942081947	0.3043178122712227	MAP2K1
Cellular Response To Chemical Stress R-HSA-9711123	0.041318893009516175	0.3043178122712227	NCOR1;TXNRD2;PSMC2
COPI-dependent Golgi-to-ER Retrograde Traffic R-HSA-6811434	0.042616470825522	0.3043178122712227	KIF4B;KIF5A
MAPK Family Signaling Cascades R-HSA-5683057	0.04497381251162068	0.3043178122712227	PDGFRB;SPTBN4;MAP2K1;PSMC2
Reduction Of Cytosolic Ca++ Levels R-HSA-418359	0.0452527727730833	0.3043178122712227	ATP2A2
Ethanol Oxidation R-HSA-71384	0.0452527727730833	0.3043178122712227	ACSS2
Synthesis Of PIPs At Late Endosome Membrane R-HSA-1660517	0.0452527727730833	0.3043178122712227	PIKFYVE
Uptake And Function Of Anthrax Toxins R-HSA-5210891	0.0452527727730833	0.3043178122712227	MAP2K1
Global Genome Nucleotide Excision Repair (GG-NER) R-HSA-5696399	0.046628549503466524	0.3043178122712227	POLD1;INO80
Neutrophil Degranulation R-HSA-6798695	0.04713808447122388	0.3043178122712227	ACLY;PIKFYVE;DGAT1;PSMC2;PECAM1
Platelet Homeostasis R-HSA-418346	0.04765255177485685	0.3043178122712227	PECAM1;ATP2A2
ALK Mutants Bind TKIs R-HSA-9700645	0.049264907729901206	0.3043178122712227	BIRC6
PECAM1 Interactions R-HSA-210990	0.049264907729901206	0.3043178122712227	PECAM1
Cytosolic Iron-Sulfur Cluster Assembly R-HSA-2564830	0.049264907729901206	0.3043178122712227	POLD1
Disorders Of Developmental Biology R-HSA-9675151	0.049264907729901206	0.3043178122712227	NCOR1
Frs2-mediated Activation R-HSA-170968	0.049264907729901206	0.3043178122712227	MAP2K1
Hedgehog On State R-HSA-5632684	0.049725132724055994	0.3043178122712227	PSMC2;KIF7

## Sheet: EP WikiPathway
EP WikiPathway
Term	P-value	Adjusted P-value	Genes
Hereditary Leiomyomatosis And Renal Cell Carcinoma Pathway WP4206	0.004348408989517873	0.3135156768282677	PDK1;NFE2L2
Metabolic Pathways Of Fibroblasts WP5312	0.010922659437504534	0.3135156768282677	LPAR1;ALDH18A1
Kisspeptin Kisspeptin Receptor System In The Ovary WP4871	0.01595661006315771	0.3135156768282677	AMH;PDK1
Pancreatic Cancer Subtypes WP5390	0.023602999269332906	0.3135156768282677	SERPINB4;FAM3D
Disorders In Ketone Body Synthesis WP5175	0.024508443549026968	0.3135156768282677	OXCT1
Ketone Bodies Synthesis And Degradation WP311	0.024508443549026968	0.3135156768282677	OXCT1
mRNA Protein And Metabolite Inducation Pathway By Cyclosporin A WP3953	0.03414451913348685	0.3135156768282677	NFE2L2
TYROBP Causal Network In Microglia WP3945	0.03674363191396941	0.3135156768282677	BIN2;CREB3L2
TAR Syndrome WP5362	0.037848381018999164	0.3135156768282677	SLC34A3;SLK
Glucose Metabolism In Triple Negative Breast Cancer Cells WP5211	0.038927163698028566	0.3135156768282677	PDK1
Ketogenesis And Ketolysis WP4742	0.038927163698028566	0.3135156768282677	OXCT1
Ethanol Metabolism Production Of ROS By CYP2E1 WP4269	0.043686364978772846	0.3135156768282677	NFE2L2
TCA Cycle In Senescence WP5050	0.048422236549271094	0.3135156768282677	PDK1

## Sheet: EP KEGG
EP KEGG
Term	P-value	Adjusted P-value	Genes
Valine, leucine and isoleucine degradation	0.0017312869110559788	0.19390413403826962	OXCT1;AGXT2;DLD
Glycine, serine and threonine metabolism	0.0167428723048413	0.6779113116897953	AGXT2;DLD
Cysteine and methionine metabolism	0.025470075176232815	0.6779113116897953	TST;AGXT2
Sulfur relay system	0.038927163698028566	0.6779113116897953	TST
Lysine degradation	0.03896577802593897	0.6779113116897953	SETDB2;DLD
Cortisol synthesis and secretion	0.04123791892332742	0.6779113116897953	MC2R;CREB3L2
Sulfur metabolism	0.048422236549271094	0.6779113116897953	TST
Synthesis and degradation of ketone bodies	0.048422236549271094	0.6779113116897953	OXCT1

## Sheet: EP BioPlanet
EP BioPlanet
Term	P-value	Adjusted P-value	Genes
Pyruvate dehydrogenase (PDH) complex regulation	0.0015499404872296638	0.2986966557537662	DLD;PDK1
Glycine, serine and threonine metabolism	0.010922659437504534	0.2986966557537662	AGXT2;DLD
Signaling events regulated by Ret tyrosine kinase	0.01595661006315771	0.2986966557537662	DOK1;DOK4
Tricarboxylic acid (TCA) cycle	0.01595661006315771	0.2986966557537662	DLD;PDK1
Amino acid metabolism	0.01608275049968628	0.2986966557537662	TST;AGXT2;ALDH18A1;DLD
Pyruvate metabolism and citric acid (TCA) cycle	0.0167428723048413	0.2986966557537662	DLD;PDK1
Gastrin-CREB signaling pathway via PKC and MAPK	0.019261888040957735	0.2986966557537662	DGKQ;LPAR1;HTR2C;MCHR1
Valine, leucine and isoleucine degradation	0.020048578419772704	0.2986966557537662	OXCT1;DLD
Transfer RNA aminoacylation	0.02179538513328187	0.2986966557537662	SEPSECS;LARS
G-protein signaling through tubby proteins	0.024508443549026968	0.2986966557537662	HTR2C
ATM-mediated phosphorylation of repair proteins	0.024508443549026968	0.2986966557537662	H2AFX
Glyoxylate metabolism	0.024508443549026968	0.2986966557537662	AGXT2
Insulin receptor substrate (IRS) activation	0.024508443549026968	0.2986966557537662	DOK1
Ketone body metabolism	0.024508443549026968	0.2986966557537662	OXCT1
Sodium-coupled phosphate cotransporters	0.024508443549026968	0.2986966557537662	SLC34A3
Sulfide oxidation to sulfate	0.024508443549026968	0.2986966557537662	TST
Pyruvate metabolism	0.027395287380588187	0.31424006113027625	DLD;PDK1
Recruitment of repair and signaling proteins to double-strand breaks	0.038927163698028566	0.3584042709417555	H2AFX
Lysine catabolism	0.038927163698028566	0.3584042709417555	DLD
Lysosphingolipid and lysophosphatidic acid (LPA) G-protein coupled receptors	0.038927163698028566	0.3584042709417555	LPAR1
Degradation of cysteine and homocysteine	0.038927163698028566	0.3584042709417555	TST
Ketone body biosynthesis and degradation	0.043686364978772846	0.3584042709417555	OXCT1
cAMP receptor, G-protein-independent pathways inferred from amoeba model	0.043686364978772846	0.3584042709417555	STAT6
Neuroactive ligand-receptor interaction	0.046235455396614264	0.3584042709417555	MC2R;LPAR1;HTR2C;MCHR1

## Sheet: EP Reactome
EP Reactome
Term	P-value	Adjusted P-value	Genes
RET Signaling R-HSA-8853659	0.0167428723048413	0.505515062511835	DOK1;DOK4
tRNA Modification In Nucleus And Cytosol R-HSA-6782315	0.01836394521075394	0.505515062511835	TRMT12;TRIT1
SUMOylation Of Transcription Cofactors R-HSA-3899300	0.019198403941144727	0.505515062511835	CBX8;DDX17
G Alpha (Q) Signaling Events R-HSA-416476	0.021148819776543717	0.505515062511835	DGKQ;LPAR1;HTR2C;MCHR1
Signaling By Membrane-Tethered Fusions Of PDGFRA Or PDGFRB R-HSA-9673768	0.024508443549026968	0.505515062511835	BIN2
Sodium-coupled Phosphate Cotransporters R-HSA-427652	0.024508443549026968	0.505515062511835	SLC34A3
Regulation Of HMOX1 Expression And Activity R-HSA-9707587	0.024508443549026968	0.505515062511835	NFE2L2
Synthesis Of Wybutosine At G37 Of tRNA(Phe) R-HSA-6782861	0.02933831724779352	0.505515062511835	TRMT12
Synthesis Of Epoxy (EET) And Dihydroxyeicosatrienoic Acids (DHET) R-HSA-2142670	0.038927163698028566	0.505515062511835	CYP2C19
CREB3 Factors Activate Genes R-HSA-8874211	0.038927163698028566	0.505515062511835	CREB3L2
Sperm Motility And Taxes R-HSA-1300642	0.043686364978772846	0.505515062511835	CATSPERB
tRNA Modification In Mitochondrion R-HSA-6787450	0.043686364978772846	0.505515062511835	TRIT1
Synthesis Of (16-20)-Hydroxyeicosatetraenoic Acids (HETE) R-HSA-2142816	0.043686364978772846	0.505515062511835	CYP2C19
PTK6 Regulates RTKs And Their Effectors AKT1 And DOK1 R-HSA-8849469	0.043686364978772846	0.505515062511835	DOK1
Ketone Body Metabolism R-HSA-74182	0.048422236549271094	0.505515062511835	OXCT1
